# Supplementary material for: Profiling HIV Risk and Determined, Resilient, Empowered AIDS-Free, Mentored, and Safe (DREAMS) Program Reach Among Adolescent Girls and Young Women (AGYW) in Namibia: Secondary Analysis of Population and Program Data
Source: Trop Med Infect Dis. 2025 Aug 27;10(9):240. doi: 10.3390/tropicalmed10090240 (PMC12474173; doi:10.3390/tropicalmed10090240)
Supplement: Supplementary file 1 [file tropicalmed-10-00240-s001.zip]

Archive with 1 entries (1 files):
- tropicalmed-3779930-supplementary.pdf
